# Supplementary material for: Outbreak of Multi-Drug Resistant Pseudomonas aeruginosa Bloodstream Infection in the Haematology Unit of a South African Academic Hospital
Source: PLoS One. 2013 Mar 14;8(3):e55985. doi: 10.1371/journal.pone.0055985 (PMC3597724; doi:10.1371/journal.pone.0055985)
Supplement: Figure S1 — acsA consensus sequence. (TXT) [file pone.0055985.s001.txt]

File S1: 
>Case 1 acsA Consensus
GCCACACCTACATCGTCTATGGCCCGTTGGCCAACGGCGCCACCACCATTCTGTTCGAGG
GCGTGCCGAACTACCCCGACGTGACCCGCGTGGCGAAAATCATCGACAAGCACAAGGTCA
ACATCCTCTACACCGCGCCGACCGCGATCCGCGCGATGATGGCCGAAGGCAAGGCGGCGG
TGGCCGGTGCCGACGGTTCCAGCCTGCGTCTGCTCGGTTCGGTGGGCGAGCCGATCAACC
CGGAAGCCTGGCAGTGGTACTACGAGACCGTCGGCCAGTCGCGCTGCCCGATCGTCGACA
CCTGGTGGCAGACCGAGACCGGCGCCTGCCTGATGACCCCGCTGCCGGGCGCCCACGCGA
TGAAGCCGGGCTCCGCGGCCAAGCCGTTCTTCGGCGTGGTCCCGGCGCTGGTGGACAACC
TCGGCAACCT

>Case 2 acsA Consensus
TGCCCCTTGATGTCGTGCTGCATGCCGACCACCGCCGCCTCGGCGACCTTCGGGTGGGCG
ACCATCGCGCTTTCCACCTCGGCGGTGCCCATGCGGTGGCCGGAGACGTTGAGCACGTCG
TCGACCCGCCCGGTGATCCAGTAGTAGCCGTCCTCGTCGCGGCGCGCGCCGTCGCCGGTG
AAGTACATGCCCTTGAAGGTCTTGAAGTAGGTGTCGACGAAGCGGTCATGGTCGCCGAAC
AGGGTCCGCGCCTGGCCCGGCCAGGAGTCGAGGATCACCAGGTTGCCCTCGGCGGCGCCC
TCGATCAGGTTGCCGAGGTTGTCCACCAGCGCCGGGACCACGCCGAAGAACGGCTTGGCC
GCGGAGCCCGGCTTCATCGCATGGGCGCCCGGCAACGGGGTCATCAGGCAGGCGCCGGTC
TCGGTCTGCCACCAGGTGTCGACGATCGGGCAGCGCGACTGGCCGACGGCCTCGTAGTAC
CACTGCCACGCTTCCGGGTTGATCGGCTCGCCCACCGAACCGAGCAGACGCAGGCTGGAA
CCGTCGGCACCGGCCACCGCCGCCTTGCCTTCAGCCATCATCGCGCGGATCGCGGTCGGC
GCGGTGTAGAGGATGTTGACCTTGTGCTTGTCGATGATTTTCGCCACGCGGGTCACGTCG
GGGTAGTTCGGCACGCCCTCGAACAGAATGGTGGTGGCGCCGTTGGCCAACGGGCCATAG
ACGATGTAGGTGTGGCCGGTGACCCAGCCGATGTCGGCGGTGCACCAGTAGACTTCGCCC
GGACGGTAGTCGAAGACCCGCTCGTGGGTCAGCGAGGCGACCACCAGGT

>Case 4 acsA Consensus
CGGGTGGGCGACCATCGCGCTTTCCACCTCGGCGGTGCCCATGCGGTGGCCGGAGACGTT
GAGCACGTCGTCGACCCGCCCGGTGATCCAGTAGTAGCCGTCCTCGTCGCGGCGCGCGCC
GTCGCCGGTGAAGTACATGCCCTTGAAGGTCTTGAAGTAGGTGTCGACGAAGCGGTCATG
GTCGCCGAACAGGGTCCGCGCCTGGCCCGGCCAGGAGTCGAGGATCACCAGGTTGCCCTC
GGCGGCGCCCTCGATCAGGTTGCCGAGGTTGTCCACCAGCGCCGGGACCACGCCGAAGAA
CGGCTTGGCCGCGGAGCCCGGCTTCATCGCGTGGGCGCCCGGCAGCGGGGTCATCAGGCA
GGCGCCGGTCTCGGTCTGCCACCAGGTGTCGACGATCGGGCAGCGCGACTGGCCGACGGT
CTCGTAGTACCACTGCCAGGCTTCCGGGTTGATCGGCTCGCCCACCGAACCGAGCAGACG
CAGGCTGGAACCGTCGGCACCGGCCACCGCCGCCTTGCCTTCGGCCATCATCGCGCGGAT
CGCGGTCGGCGCGGTGTAGAGGATGTTGACCTTGTGCTTGTCGATGATTTTCGCCACGCG
GGTCACGTCGGGGTAGTTCGGCACGCCCTCGAACAGAATGGTGGTGGCGCCGTTGGCCAA
CGGGCCATAGACGATGTAGGTGTGGCCGGTGACCCAGCCGATGTCGGCGGTGCACCAGTA
GACTTCGCCCGGACGGTAGTCGAAGACCCGCTCGTGGGTCAGCGAGG

>Case 10 acsA Consensus
TGCCCCTTGATGTCGTGCTGCATGCCGACCACCGCCGCCTCGGCGACCTTCGGGTGGGCG
ACCATCGCGCTTTCCACCTCGGCGGTGCCCATGCGGTGGCCGGAGACGTTGAGCACGTCG
TCGACCCGCCCGGTGATCCAGTAGTAGCCGTCCTCGTCGCGGCGCGCGCCGTCGCCGGTG
AAGTACATGCCCTTGAAGGTCTTGAAGTAGGTGTCGACGAAGCGGTCATGGTCGCCGAAC
AGGGTCCGCGCCTGGCCCGGCCAGGAGTCGAGGATCACCAGGTTGCCCTCGGCGGCGCCC
TCGATCAGGTTGCCGAGGTTGTCCACCAGCGCCGGGACCACGCCGAAGAACGGCTTGGCC
GCGGAGCCCGGCTTCATCGCGTGGGCGCCCGGCAGCGGGGTCATCAGGCAGGCGCCGGTC
TCGGTCTGCCACCAGGTGTCGACGATCGGGCAGCGCGACTGGCCGACGGTCTCGTAGTAC
CACTGCCAGGCTTCCGGGTTGATCGGCTCGCCCACCGAACCGAGCAGACGCAGGCTGGAA
CCGTCGGCACCGGCCACCGCCGCCTTGCCTTCGGCCATCATCGCGCGGATCGCGGTCGGC
GCGGTGTAGAGGATGTTGACCTTGTGCTTGTCGATGATTTTCGCCACGCGGGTCACGTCG
GGGTAGTTCGGCACGCCCTCGAACAGAATGGTGGTGGCGCCGTTGGCCAACGGGCCATAG
ACGATGTAGGTGTGGCCGGTGACCCAGCCGATGTCGGCGGTGCACCAGTAGACTTCGCCC
GGACGGTAGTCGAAGACCCGCTCGTGGGTCAGCGAGGC
