# Supplementary material for: Outbreak of Multi-Drug Resistant Pseudomonas aeruginosa Bloodstream Infection in the Haematology Unit of a South African Academic Hospital
Source: PLoS One. 2013 Mar 14;8(3):e55985. doi: 10.1371/journal.pone.0055985 (PMC3597724; doi:10.1371/journal.pone.0055985)
Supplement: Figure S2 — aroE consensus sequence. (TXT) [file pone.0055985.s002.txt]

Figure S2
>Case 1 aroE Consensus
GGCCAGCCTGACCCGCCCGCAGGGGACGAGTCCGCTCGTCCCGTCCCACTCCGGCAAAGG
AACGACCCATGGACCGCTATTGCGTATTCGGCAACCCCATCGGCCACAGCAAGTCGCCGC
TGATCCACCGCCTGTTCGCCGAGCAGACCGGCGAGGCGCTGGTCTATGACGCGCAACTGG
CGCCGCTGGACGATTTCCCCGGGTTCGCCCGGCGCTTCTTCGAGCAGGGCAAGGGCGCCA
ATGTCACCGTGCCGTTCAAGGAAGAGGCCTATCGTCTGGTGGACGAGTTGAGCGAGCGGG
CCACCCGGGCCGGGGCGGTGAACACCCTGATCCGCCTCGCCGACGGTCGCCTGCGCGGCG
ACAACACCGACGGCGCCGGCCTGCTGCGGGACCTGACGGCGAACGCCGGGGTCGAGCTGC
GCGGCAAGCGGGTTCTCCTGCTCGGCGCCGGCGGTGCGGTGCGTGGGGTGCTCGAACCCT
TCCTCGGCGAGTGCCCGGCGGAGTTGCTGATCGCCAACCGCACGGCGCGGAAGGCCGTGG
ACCTGGCCGAGCGGTTCGCCGACCTCGGCGCGGTGCACGGCTGCGGTTTCGCCGAGGTCG
AAGGGCCTTTCGACCTGATCGTCAACGGCACCTCGGCCAGTCTTGCCGGCGACGTGCCGC
CGCTGGCGCAGAGCGTGATCGAGCCCGGCCGTACCGTCTGCTACGACATGATGTATGCCA
AGGAACCGACTGCCTTCAACCGCTGGGCCGCCGAACGCGGTGCGGCGCGTACCCTGGATG
GCCTGGGCATGCTGGTGGAGCAGGCCGCCGAGGCATTCTTCCTCTGGCGCGGCGTGCGTC
CTGCCTCGGCGCCAGTGTTGGAGACGCTGCGCCGACAGTTGGCAACTGTCTGAGTTGTCA
GGCGGCATTTGAGAC

>Case 2 aroE Consensus
GTGATTCCTACATGTCAGATGGAAGCCAATTTGAGACGTACGTCTCAAATGCCGCCTGAC
AACTCAGACAGTTGCCAACTGTCGGCGCAGCGTCTCCAACACTGGCGCCGAGGCAGGACG
CACGCCGCGCCAGAGGAAGAATGCCTCGGCGGCCTGCTCCACCAGCATGCCCAGGCCATC
CAGGGTACGCGCCGCACCGCGTTCGGCGGCCCAGCGGTTGAAGGCAGTCGGTTCCTTGGC
ATACATCATGTCGTAGCAGACGGTACGGCCGGGCTCGATCACGCTCTGCGCCAGCGGCGG
CACGTCGCCGGCAAGACTGGCCGAGGTGCCGTTGACGATCAGGTCGAAAGGCCCTTCGAC
CTCGGCGAAACCGCAGCCGTGCACCGCGCCGAGGTCGGCGAACCGCTCGGCCAGGTCCAC
GGCCTTCCGCGCCGTGCGGTTGGCGATCAGCAACTCCGCCGGGCACTCGCCGAGGAAGGG
TTCGAGCACCCCACGCACCGCACCGCCGGCGCCGAGCAGGAGAACCCGCTTGCCGCGCAG
CTCGACCCCGGCGTTCGCCGTCAGGTCCCGCAGCAGGCCGGCGCCGTCGGTGTTGTCGCC
GCGCAGGCGACCGTCGGCGAGGCGGATCAGGGTGTTCACCGCCCCGGCCCGGGTGGCCCG
CTCGCTCAACTCGTCCACCAGACGATAGGCCTCTTCCTTGAACGGCACGGTGACATTGGC
GCCCTTGCCCTGCTCGAAGAAGCGCCGGGCGAACCCGGGGAAATCGTCCAGCGGCGCCAG
TTGCGCGTCATAGACCAGCGCCTCGCCGGTCTGCTCGGCGAACAGGCGGTGGATCAGCGG
CGACTTGCTGTGGCCGATGGGGTTGCCGAATACGCAATAGCGGTCCATGGGTCGTTCCTT
TGCCGGAGTGGACGGGACGAGCGGACTCGTCCCCTGCGGGCGGGTCAGGGCTGGCCGGCG
AGCCAATCGCGGTCGGCGAGGAAATACTCGGTCAGGCGCGCTTCCTCGCTGCCCGGCTCG
GGTTTCCAG

>Case 4 aroE Consensus
TACATGTCAGATGGAAGCCAATTTGAGACGTACGTCTCAAATGCCGCCTGACAACTCAGA
CAGTTGCCAACTGTCGGCGCAGCGTCTCCAACACTGGCGCCGAGGCAGGACGCACGCCGC
GCCAGAGGAAGAATGCCTCGGCGGCCTGCTCCACCAGCATGCCCAGGCCATCCAGGGTAC
GCGCCGCACCGCGTTCGGCGGCCCAGCGGTTGAAGGCAGTCGGTTCCTTGGCATACATCA
TGTCGTAGCAGACGGTACGGCCGGGCTCGATCACGCTCTGCGCCAGCGGCGGCACGTCGC
CGGCAAGACTGGCCGAGGTGCCGTTGACGATCAGGTCGAAAGGCCCTTCGACCTCGGCGA
AACCGCAGCCGTGCACCGCGCCGAGGTCGGCGAACCGCTCGGCCAGGTCCACGGCCTTCC
GCGCCGTGCGGTTGGCGATCAGCAACTCCGCCGGGCACTCGCCGAGGAAGGGTTCGAGCA
CCCCACGCACCGCACCGCCGGCGCCGAGCAGGAGAACCCGCTTGCCGCGCAGCTCGACCC
CGGCGTTCGCCGTCAGGTCCCGCAGCAGGCCGGCGCCGTCGGTGTTGTCGCCGCGCAGGC
GACCGTCGGCGAGGCGGATCAGGGTGTTCACCGCCCCGGCCCGGGTGGCCCGCTCGCTCA
ACTCGTCCACCAGACGATAGGCCTCTTCCTTGAACGGCACGGTGACATTGGCGCCCTTGC
CCTGCTCGAAGAAGCGCCGGGCGAACCCGGGGAAATCGTCCAGCGGCGCCAGTTGCGCGT
CATAGACCAGCGCCTCGCCGGTCTGCTCGGCGAACAGGCGGTGGATCAGCGGCGACTTGC
TGTGGCCGATGGGGTTGCCGAATACGCAATAGCGGTCCATGGGTCGTTCCTTTGCCGGAG
TGGGACGGGACGAGCGGACTCGTCCCCTGCGGGCGGGTCAGGGCTGGCCGGCGAGCCAAT
CGCGGTCGGCGAGGAAATACTCGGTCA

>Case 10 aroE Consensus
TGACAACTCAGACAGTTGCCAACTGTCGGCGCAGCGTCTCCAACACTGGCGCCGAGGCAG
GACGCACGCCGCGCCAGAGGAAGAATGCCTCGGCGGCCTGCTCCACCAGCATGCCCAGGC
CATCCAGGGTACGCGCCGCACCGCGTTCGGCGGCCCAGCGGTTGAAGGCAGTCGGTTCCT
TGGCATACATCATGTCGTAGCAGACGGTACGGCCGGGCTCGATCACGCTCTGCGCCAGCG
GCGGCACGTCGCCGGCAAGACTGGCCGAGGTGCCGTTGACGATCAGGTCGAAAGGCCCTT
CGACCTCGGCGAAACCGCAGCCGTGCACCGCGCCGAGGTCGGCGAACCGCTCGGCCAGGT
CCACGGCCTTCCGCGCCGTGCGGTTGGCGATCAGCAACTCCGCCGGGCACTCGCCGAGGA
AGGGTTCGAGCACCCCACGCACCGCACCGCCGGCGCCGAGCAGGAGAACCCGCTTGCCGC
GCAGCTCGACCCCGGCGTTCGCCGTCAGGTCCCGCAGCAGGCCGGCGCCGTCGGTGTTGT
CGCCGCGCAGGCGACCGTCGGCGAGGCGGATCAGGGTGTTCACCGCCCCGGCCCGGGTGG
CCCGCTCGCTCAACTCGTCCACCAGACGATAGGCCTCTTCCTTGAACGGCACGGTGACAT
TGGCGCCCTTGCCCTGCTCGAAGAAGCGCCGGGCGAACCCGGGGAAATCGTCCAGCGGCG
CCAGTTGCGCGTCATAGACCAGCGCCTCGCCGGTCTGCTCGGCGAACAGGCGGTGGATCA
GCGGCGACTTGCTGTGGCCGATGGGGTTGCCGAATACGCAATAGCGGTCCATGGGTCGTT
CCTTTGCCGGAGTGGGACGGGACGAGCGGACTCGTCCCCTGCGGGCGGGTCAGGGCTGGC
CGGCGAGCCAATCGCGGTCGGCGAGGAAATACTCGGTCAGGCGCGCTTCCTCGCTGCCGG
CTCGGGTTTCCA
