# Supplementary material for: Outbreak of Multi-Drug Resistant Pseudomonas aeruginosa Bloodstream Infection in the Haematology Unit of a South African Academic Hospital
Source: PLoS One. 2013 Mar 14;8(3):e55985. doi: 10.1371/journal.pone.0055985 (PMC3597724; doi:10.1371/journal.pone.0055985)
Supplement: Figure S3 — guaA consensus sequence. (TXT) [file pone.0055985.s003.txt]

Figure S3
>Case 1 guaA Consensus
CCACATCCTGGCCAGCACCCCGAGCTGCCCGATCGCCGCCATGGCCGACGATGCCCGCGC
CTACTACGGCGTGCAATTCCACCCGGAAGTCACCCACACCAAGCAGGGCCTGCGCATTCT
CTCGCGCTTCGTCCTCGACATCTGCGGTTGCGCCGCGCTGTGGACCCCCTCGAACATCGT
CGACGACGCCATCGCCACCGTGCGCGCCCAGGTCGGTTCCTCCAAGGTCCTGCTAGGCCT
CTCCGGCGGCGTGGACTCCTCGGTGGTCGCCGCGCTGTTGCACAAGGCCATCGGCGACCA
ACTGACCTGCGTGTTCGTCGACAACGGTCTGCTGCGCCTGCACGAAGGCGACCAGGTGAT
GGCCATGTTCGCCGAGAACATGGGCGTGAAGGTGATCCGCGCCAACGCCGAGGACAAGTT
CCTCGGCCGCCTGGCCGGCGTCGCCGACCCGGAAGAGAAGCGCAAGATCATCGGCCGCAC
CTTCATCGAAGTCTTCGACGAAGAAGCCACCAAGCTGCAGGACGTGAAGTTCCTCGCCCA
GGGCACCATCTACCCCGACGTGATCGAGTCGGCCGGCGCCAAGACCGGCAAGGCCCACGT
GATCAAGTCGCACCACAACGTCGGCGGCCTGCCGGAGGACATGCAGTTCGAACTGGTCGA
GCCGCTGCGCGAACTGTTCAAGGACGAAGTGCGCAAGATC

>Case 2 guaA Consensus
GCTGGTCTTGTGGTACCAGTCGAAGGCGCGCAGTTCCTCGATGAAGATGTGGTCGGCCTG
GCGCAGCAGGTCGGCGTACTCCTTCTTCACCTCGCCGAGGATGCGCACGCCCAGGCCCGG
GCCGGGGAACGGGTGGCGGTAGACCATGTCGTAGGGCAGGCCCAGCTCCAGGCCGATCTT
GCGCACTTCGTCCTTGAACAGTTCGCGCAGCGGCTCGACCAGTTCGAACTGCATGTCCTC
CGGCAGGCCGCCGACGTTGTGGTGCGACTTGATCACGTGGGCCTTGCCGGTCTTGGCGCC
GGCCGACTCGATCACGTCGGGGTAGATGGTGCCCTGGGCGAGGAACTTCACGTCCTGCAG
CTTGGTGGCTTCTTCGTCGAAGACTTCGATGAAGGTGCGGCCGATGATCTTGCGCTTCTC
TTCCGGATCGGCGACGCCGGCCAGGCGGCCGAGGAACTTGTCCTCGGCGTTGGCGCGGAT
CACCTTCACGCCCATGTTCTCGGCGAACATGGCCATCACCTGGTCGCCTTCGTGCAGGCG
CAGCAGGCCGTTGTCGACGAACACGCAGGTCAGTTGGTCGCCGATGGCCTTGTGCAGCAG
CGCGGCGACCACCGAGGAGTCCACGCCGCCGGAGAGGCCTAGCAGGACCTTGGAGGAACC
GATCTGGGCGCGCACGGTGGCGATGGCGTCGTCGACGATGTTCGAGGGGGTCCACAGCGC
GGCGCAACCGCAGATGTCGAGGACGAAGCGCGAGAGAATGCGCAGGCCCTGCTTGGTGTG
GGTGACTTCCGGGTGGAATTGCACGCCGTAGTAGGCGCGGGCATCGTCGGCCATGGCGGC
GATCGGGCAGCTCGGGGTGCTGGCCAGGATGTGGAAGCCGGCCGGCATCTCGGTGACCTT
GTCGCCGTGGCTCATCCACA

>Case 4 guaA Consensus
GCTGGTCTTGTGGTACCAGTCGAAGGCGCGCAGTTCCTCGATGAAGATGTGGTCGGCCTG
GCGCAGCAGGTCGGCGTACTCCTTCTTCACCTCGCCGAGGATGCGCACGCCCAGGCCCGG
GCCGGGGAACGGGTGGCGGTAGACCATGTCGTAGGGCAGGCCCAGCTCCAGGCCGATCTT
GCGCACTTCGTCCTTGAACAGTTCGCGCAGCGGCTCGACCAGTTCGAACTGCATGTCCTC
CGGCAGGCCGCCGACGTTGTGGTGCGACTTGATCACGTGGGCCTTGCCGGTCTTGGCGCC
GGCCGACTCGATCACGTCGGGGTAGATGGTGCCCTGGGCGAGGAACTTCACGTCCTGCAG
CTTGGTGGCTTCTTCGTCGAAGACTTCGATGAAGGTGCGGCCGATGATCTTGCGCTTCTC
TTCCGGGTCGGCGACGCCGGCCAGGCGGCCGAGGAACTTGTCCTCGGCGTTGGCGCGGAT
CACCTTCACGCCCATGTTCTCGGCGAACATGGCCATCACCTGGTCGCCTTCGTGCAGGCG
CAGCAGACCGTTGTCGACGAACACGCAGGTCAGTTGGTCGCCGATGGCCTTGTGCAACAG
CGCGGCGACCACCGAGGAGTCCACGCCGCCGGAGAGGCCTAGCAGGACCTTGGAGGAACC
GACCTGGGCGCGCACGGTGGCGATGGCGTCGTCGACGATGTTCGAGGGGGTCCACAGCGC
GGCGCAACCGCAGATGTCGAGGACGAAGCGCGAGAGAATGCGCAGGCCCTGCTTGGTGTG
GGTGACTTCCGGGTGGAATTGCACGCCGTAGTAGGCGCGGGCATCGTCGGCCATGGCGGC
GATCGGGCAGCTCGGGGTGCTGGCCAGGATGTGGAAGCCGGCCGGCATCTCGGTGACCTT
GTCGCCGTGGCTCATCCACAC

>Case 10 guaA Consensus
CTGGTCTTGTGGTACCAGTCGAAGGCGCGCAGTTCCTCGATGAAGATGTGGTCGGCCTGG
CGCAGCAGGTCGGCGTACTCCTTCTTCACCTCGCCGAGGATGCGCACGCCCAGGCCCGGG
CCGGGGAACGGGTGGCGGTAGACCATGTCGTAGGGCAGGCCCAGCTCCAGGCCGATCTTG
CGCACTTCGTCCTTGAACAGTTCGCGCAGCGGCTCGACCAGTTCGAACTGCATGTCCTCC
GGCAGGCCGCCGACGTTGTGGTGCGACTTGATCACGTGGGCCTTGCCGGTCTTGGCGCCG
GCCGACTCGATCACGTCGGGGTAGATGGTGCCCTGGGCGAGGAACTTCACGTCCTGCAGC
TTGGTGGCTTCTTCGTCGAAGACTTCGATGAAGGTGCGGCCGATGATCTTGCGCTTCTCT
TCCGGGTCGGCGACGCCGGCCAGGCGGCCGAGGAACTTGTCCTCGGCGTTGGCGCGGATC
ACCTTCACGCCCATGTTCTCGGCGAACATGGCCATCACCTGGTCGCCTTCGTGCAGGCGC
AGCAGACCGTTGTCGACGAACACGCAGGTCAGTTGGTCGCCGATGGCCTTGTGCAACAGC
GCGGCGACCACCGAGGAGTCCACGCCGCCGGAGAGGCCTAGCAGGACCTTGGAGGAACCG
ACCTGGGCGCGCACGGTGGCGATGGCGTCGTCGACGATGTTCGAGGGGGTCCACAGCGCG
GCGCAACCGCAGATGTCGAGGACGAAGCGCGAGAGAATGCGCAGGCCCTGCTTGGTGTGG
GTGACTTCCGGGTGGAATTGCACGCCGTAGTAGGCGCGGGCATCGTCGGCCATGGCGGCG
ATCGGGCAGCTCGGGGTGCTGGCCAGGATGTGGAAGCCGGCCGGCATCTCGGTGACCTTG
TCGCCGTGGCTCATCCACACG
