# Supplementary material for: Outbreak of Multi-Drug Resistant Pseudomonas aeruginosa Bloodstream Infection in the Haematology Unit of a South African Academic Hospital
Source: PLoS One. 2013 Mar 14;8(3):e55985. doi: 10.1371/journal.pone.0055985 (PMC3597724; doi:10.1371/journal.pone.0055985)
Supplement: Figure S4 — mutL consensus sequence. (TXT) [file pone.0055985.s004.txt]

Figure S4
>Case 1 mutL Consensus
GACCTGGAGCGGGTGATGAGCCTCGGCTTCCGTGGCGAGGCGCTGGCCTCGATCAGTTCG
GTAGCGCGCCTGACCATGACCTCGCGTACCGCCGACGCCGGCGAAGCCTGGCAGGTGGAA
ACCGAGGGCCGTGACATGCAGCCGCGGGTACAGCCGGCGGCGCACCCGGTGGGGACCAGC
GTCGAGGTTCGCGACCTGTTCTTCAACACCCCGGCGCGGCGCAAGTTCCTGCGCGCCGAG
AAGACCGAGTTCGACCATCTGCAGGAAGTCATCAAGCGCCTGGCGCTGGCCCGTTTCGAC
GTGGCTTTCCACCTGCGCCACAACGGCAAGACCATCTTCGCCCTGCACGAGGCGCGAGAC
GAGCTGGCCCGCGCGCGCCGGGTCGGCGCGGTGTGCGGCCAGGCATTCCTCGAGCAGGCG
CTGCCGATCGAGGTCGAGCGCAACGGCCTGCACCTGTGGGGTTGGGTCGGCTTGCCGACC
TTCTCCCGCAGCCAGCCGGACCTGCAGTACTTCTATGTGAACGGGCGCATGGTGCGCGAC
AAGCTGGTCGCCCACGCGGTGCGCCAGGCTTATCGCGACGTGCTGTACAACGGCCGGCAT
CCGACCTTCGTGCTGTTCTTCGAAGTCGATCCGGCGGTGGTGGACGTCAACGTGCACCCG
ACCAAGCACGAAGTTCGCTTCCGTGACAGCCGGATGGTCCATGACTTCCTCT

>Case 2 mutL Consensus
GGCGCATTGATGTGGAGGTCGAGCAGGGCGGCATCAAGTTGCTGCGAGTGCGCGACGACG
GTCGCGGCATCCCCGCCGACGACCTGCCGCTGGCCCTGGCTCGCCACGCCACCAGCAAGA
TCCGCGAGCTGGAAGACCTGGAGCGGGTGATGAGCCTCGGCTTCCGTGGCGAGGCGCTGG
CCTCGATCAGTTCGGTAGCGCGCCTGACCATGACCTCGCGTACCGCCGACGCCGGCGAAG
CCTGGCAGGTGGAAACCGAGGGCCGTGACATGCAGCCGCGGGTACAGCCGGCGGCGCACC
CGGTGGGGACCAGCGTCGAGGTTCGCGACCTGTTCTTCAACACCCCGGCGCGGCGCAAGT
TCCTGCGCGCCGAGAAGACCGAGTTCGACCATCTGCAGGAAGTCATCAAGCGCCTGGCGC
TGGCCCGTTTCGACGTGGCTTTCCACCTGCGCCACAACGGCAAGACCATCTTCGCCCTGC
ACGAGGCGCGAGACGAGCTGGCCCGCGCGCGCCGGGTCGGCGCGGTGTGCGGCCAGGCAT
TCCTCGAGCAGGCGCTGCCGATCGAGGTCGAGCGCAACGGCCTGCACCTGTGGGGTTGGG
TCGGCTTGCCGACCTTCTCTCGCAGCCAGCCGGACCTGCAGTACTTCTATGTGAACGGGC
GCATGGTGCGCGACAAGCTGGTCGCCCACGCGGTGCGCCAGGCTTATCGCGACGTGCTGT
ACAACGGCCGGCATCCGACCTTCGTGCTGTTCTTCGAAGTCGATCCGGCGGTGGTGGACG
TCAACGTGCACCCGACCAAGCACGAAGTTCGCTTCCGTGACAGCCGGATGGTCCATGACT
TCCTCTATGGCACCCTGA

>Case 4 mutL Consensus
CAGGGTGCCATAGAGGAAGTCATGGACCATCCGGCTGTCACGGAAGCGAACTTCGTGCTT
GGTCGGGTGCACGTTGACGTCCACCACCGCCGGATCGACTTCGAAGAACAGCACGAAGGT
CGGATGCCGGCCGTTGTACAGCACGTCGCGATAAGCCTGGCGCACCGCGTGGGCGACCAG
CTTGTCGCGCACCATGCGCCCGTTCACATAGAAGTACTGCAGGTCCGGCTGGCTGCGGGA
GAAGGTCGGCAAGCCGACCCAACCCCACAGGTGCAGGCCGTTGCGCTCGACCTCGATCGG
CAGCGCCTGCTCGAGGAATGCCTGGCCGCACACCGCGCCGACCCGGCGCGCGCGGGCCAG
CTCGTCTCGCGCCTCGTGCAGGGCGAAGATGGTCTTGCCGTTGTGGCGCAGGTGGAAAGC
CACGTCGAAACGGGCCAGCGCCAGGCGCTTGATGACTTCCTGCAGATGGTCGAACTCGGT
CTTCTCGGCGCGCAGGAACTTGCGCCGCGCCGGGGTGTTGAAGAACAGGTCGCGAACCTC
GACGCTGGTCCCCACCGGGTGCGCCGCCGGCTGTACCCGCGGCTGCATGTCACGGCCCTC
GGTTTCCACCTGCCAGGCTTCGCCGGCGTCGGCGGTACGCGAGGTCATGGTCAGGCGCGC
TACCGAACTGATCGAGGCCAGCGCCTCGCCACGGAAGCCGAGGCTCATCACCCGCTCCAG
GTCTTCCAGCTCGCGGATCTTGCTGGTGGCGTGGCGAGCCAGGGCCAGCGGCAGGTCGTC
GGCGGGGATGCCGCGACCGTCGTCGCGCACTCGCAGCAACTTGATG

>Case 10 mutL Consensus
TCAGGGTGCCATAGAGGAAGTCATGGACCATCCGGCTGTCACGGAAGCGAACTTCGTGCT
TGGTCGGGTGCACGTTGACGTCCACCACCGCCGGATCGACTTCGAAGAACAGCACGAAGG
TCGGATGCCGGCCGTTGTACAGCACGTCGCGATAAGCCTGGCGCACCGCGTGGGCGACCA
GCTTGTCGCGCACCATGCGCCCGTTCACATAGAAGTACTGCAGGTCCGGCTGGCTGCGGG
AGAAGGTCGGCAAGCCGACCCAACCCCACAGGTGCAGGCCGTTGCGCTCGACCTCGATCG
GCAGCGCCTGCTCGAGGAATGCCTGGCCGCACACCGCGCCGACCCGGCGCGCGCGGGCCA
GCTCGTCTCGCGCCTCGTGCAGGGCGAAGATGGTCTTGCCGTTGTGGCGCAGGTGGAAAG
CCACGTCGAAACGGGCCAGCGCCAGGCGCTTGATGACTTCCTGCAGATGGTCGAACTCGG
TCTTCTCGGCGCGCAGGAACTTGCGCCGCGCCGGGGTGTTGAAGAACAGGTCGCGAACCT
CGACGCTGGTCCCCACCGGGTGCGCCGCCGGCTGTACCCGCGGCTGCATGTCACGGCCCT
CGGTTTCCACCTGCCAGGCTTCGCCGGCGTCGGCGGTACGCGAGGTCATGGTCAGGCGCG
CTACCGAACTGATCGAGGCCAGCGCCTCGCCACGGAAGCCGAGGCTCATCACCCGCTCCA
GGTCTTCCAGCTCGCGGATCTTGCTGGTGGCGTGGCGAG
