# Supplementary material for: Outbreak of Multi-Drug Resistant Pseudomonas aeruginosa Bloodstream Infection in the Haematology Unit of a South African Academic Hospital
Source: PLoS One. 2013 Mar 14;8(3):e55985. doi: 10.1371/journal.pone.0055985 (PMC3597724; doi:10.1371/journal.pone.0055985)
Supplement: Figure S5 — nuoD consensus sequence. (TXT) [file pone.0055985.s005.txt]

Figure S5
>Case 1 nuoD Consensus
GACCATGCAGCGGTCGTAGGCGTCGCCGTTGTGGGCCAGCGGTACCTCGAACTCGAAGTT
CTCGTAGCCGGAGTAGGGGCGGGCCTTGCGCAGGTCGAAGTCGCAACCGGTGGCGCGCAG
GCCGGCGCCGGTGGTGCCCCACTCGAGGGCTTCCTTGGTGTTGTACTGGGCGACGCCGAT
GGTCCGGCCGCGCAGGATGCTGTTCTTCAGGGCCGCGGTCTCGTACTCGTCGAGGCGCTT
GGGCATCCAGTCGAGGAACTCGCGGACCAGCTTGTCCCAGCCGCGCGGCAGGTCGTGGGC
GACGCCGCCGATGCGGTACCAGGCCGGGTGCAGGCGGAAGCCGGTGATGGCCTCGACCAC
CTTGTAGGCGCGCTGGCGGTCGGTGAAGGTGAAGAACACCGGGGTCATGGCGCCGACGTC
CTGGATATAGGTGCCCAGGTACAGCAGGTGGTTCAGAGATACGGAAGAACTCCGCCATCA
TGATCCGGATCACGTCGACCCGCTGGGGCACCTTGATCCCGGCGAGCTTCTCCACCGAGA
GTACGTAGGGCAGGTTGTTCATCACCCCGCCGAGGTAGTCGATGCGGTCGGTGTAGGGGA
TGAAACTGTGCCAGGACTGGCGCTCGGCCATCTTCTCGGCGCCGCGGTGGTGGTAGCCGA
TCTCCGGGACGCAGTCGATGATCTCCTCGCCGTCCAGTTGCAGGATGATGCGGAACGCGC
CGTGGGCGGACGGGTGGTTCGGGCCGAGGTTGAGGAACATGTAGTCCTCGTTCTCGCCGT
GGCGCTTCATGCCCCAGTCTTCCGGCTTGAAGCGCAGGGCTTCCTGCTCCAGGTCCTGCT
TGGCGGCGGACAGGGAGTAGGGATCGAACTCGGTGGCGCGCGCCGGGTAGTCCTTGCGCA
GCGGATGGCCCTGCCAGGTCGGCGGCATCAGCATGCGGGTCAGGTGCGGGTGGCCGGTGA
AGGTGATGCCGTACATGTCCCACACTTCGCGCTCG

>Case 2 nuoD Consensus
TTGCGCAGGTCGAAGTCGCAACCGGTGGCGCGCAGGCCGGCGCCGGTGGTGCCCCACTCG
AGGGCTTCCTTGGTGTTGTACTGGGCGACGCCGATGGTCCGGCCGCGCAGGATGCTGTTC
TTCAGGGCCGCGGTCTCGTACTCGTCGAGGCGCTTGGGCATCCAGTCGAGGAACTCGCGG
ACCAGCTTGTCCCAGCCGCGCGGCAGGTCGTGGGCGACGCCGCCGATGCGGTACCAGGCC
GGGTGCAGGCGGAAGCCGGTGATGGCCTCGACCACCTTGTAGGCGCGCTGGCGGTCGGTG
AAGGTGAAGAACACCGGGGTCATGGCGCCGACGTCCTGGATATAGGTGCCCAGGTACAGC
AGGTGGTTCAGAGATACGGAAGAACTCCGCCATCATGATCCGGATCACGTCGACCCGCTG
GGGCACCTTGATCCCGGCGAGCTTCTCCACCGAGAGTACGTAGGGCAGGTTGTTCATCAC
CCCGCCGAGGTAGTCGATGCGGTCGGTGTAGGGGATGAAACTGTGCCAGGACTGGCGCTC
GGCCATCTTCTCGGCGCCGCGGTGGTGGTAGCCGATCTCCGGGACGCAGTCGATGATCTC
CTCGCCGTCCAGTTGCAGGATGATGCGGAACGCGCCGTGGGCGGACGGGTGGTTCGGGCC
GAGGTTGAGGAACATGTAGTCCTCGTTCTCGCCGTGGCGCTTCATGCCCCAGTCTTCCGG
CTTGAAGCGCAGGGCTTCCTGCTCCAGGTCCTGCTTGGCGGCGGACAGGGAGTAGGGATC
GAACTCGGTGGCGCGCGCCGGGTAGTCCTTGCGCAGCGGATGGCCCTGCCAGGTCGGCGG
CATCAGCATGCGGGTCAGGTGCGGGTGGCCGGTGAAGGTGATGCCGTACATGTCCCACAC
TTCGCGCTCGTACCAGTTGGCGTTGGGCCAGTACGGGGTGGCGGT

>Case 4 nuoD Consensus
ATGCAGCGGTCGTAGGCGTCGCCGTTGTGGGCCAGCGGTACCTCGAACTCGAAGTTCTCG
TAGCCGGAGTAGGGGCGGGCCTTGCGCAGGTCGAAGTCGCAACCGGTGGCGCGCAGGCCG
GCGCCGGTGGTGCCCCACTCGAGGGCTTCCTTGGTGTTGTACTGGGCGACGCCGATGGTC
CGGCCGCGCAGGATGCTGTTCTTCAGGGCCGCGGTCTCGTACTCGTCGAGGCGCTTGGGC
ATCCAGTCGAGGAACTCGCGGACCAGCTTGTCCCAGCCGCGCGGCAGGTCGTGGGCGACG
CCGCCGATGCGGTACCAGGCCGGGTGCAGGCGGAAGCCGGTGATGGCCTCGACCACCTTG
TAGGCGCGCTGGCGGTCGGTGAAGGTGAAGAACACCGGGGTCATGGCGCCGACGTCCTGG
ATATAGGTGCCCAGGTACAGCAGGTGGTTCAGGATACGGAAGAACTCCGCCATCATGATC
CGGATCACGTCGACCCGCTGGGGCACCTTGATCCCGGCGAGCTTCTCCACCGAGAGTACG
TAGGGCAGGTTGTTCATCACCCCGCCGAGGTAGTCGATGCGGTCGGTGTAGGGGATGAAA
CTGTGCCAGGACTGGCGCTCGGCCATCTTCTCGGCGCCGCGGTGGTGGTAGCCGATCTCC
GGGACGCAGTCGATGATCTCCTCGCCGTCCAGTTGCAGGATGATGCGGAACGCGCCGTGG
GCGGACGGGTGGTTCGGGCCGAGGTTGAGGAACATGTAGTCCTCGTTCTCGCCGTGGCGC
TTCATGCCCCAGTCTTCCGGCTTGAAGCGCAGGGCTTCCTGCTCCAGGTCCTGCTTGGCG
GCGGACAGGGAGTAGGGATCGAACTCGGTGGCGCGCGCCGGGTAGTCCTTGCGCAGCGGA
TGGCCCTGCCAGGTCGGCGGCATCAGCATGCGGGTCAGGTGCGGGTGGCCGGTGAAGGTG
ATGCCGTACATGTCCCACACTTCGCGCTCGTACCAGTTGGCGTTGGGCCAGTAC

>Case 10 nuoD Consensus
CTTGACCATGCAGCGGTCGTAGGCGTCGCCGTTGTGGGCCAGCGGTACCTCGAACTCGAA
GTTCTCGTAGCCGGAGTAGGGGCGGGCCTTGCGCAGGTCGAAGTCGCAACCGGTGGCGCG
CAGGCCGGCGCCGGTGGTGCCCCACTCGAGGGCTTCCTTGGTGTTGTACTGGGCGACGCC
GATGGTCCGGCCGCGCAGGATGCTGTTCTTCAGGGCCGCGGTCTCGTACTCGTCGAGGCG
CTTGGGCATCCAGTCGAGGAACTCGCGGACCAGCTTGTCCCAGCCGCGCGGCAGGTCGTG
GGCGACGCCGCCGATGCGGTACCAGGCCGGGTGCAGGCGGAAGCCGGTGATGGCCTCGAC
CACCTTGTAGGCGCGCTGGCGGTCGGTGAAGGTGAAGAACACCGGGGTCATGGCGCCGAC
GTCCTGGATATAGGTGCCCAGGTACAGCAGGTGGTTCAGAGATACGGAAGAACTCCGCCA
TCATGATCCGGATCACGTCGACCCGCTGGGGCACCTTGATCCCGGCGAGCTTCTCCACCG
AGAGTACGTAGGGCAGGTTGTTCATCACCCCGCCGAGGTAGTCGATGCGGTCGGTGTAGG
GGATGAAACTGTGCCAGGACTGGCGCTCGGCCATCTTCTCGGCGCCGCGGTGGTGGTAGC
CGATCTCCGGGACGCAGTCGATGATCTCCTCGCCGTCCAGTTGCAGGATGATGCGGAACG
CGCCGTGGGCGGACGGGTGGTTCGGGCCGAGGTTGAGGAACATGTAGTCCTCGTTCTCGC
CGTGGCGCTTCATGCCCCAGTCTTCCGGCTTGAAGCGCAGGGCTTCCTGCTCCAGGTCCT
GCTTGGCGGCGGACAGGGAGTAGGGATCGAACTCGGTGGCGCGCGCCGGGTAGTCCTTGC
GCAGCGGATGGCCCTGCCAGGTCGGCGGCATCAGCATGCGGGTCAGGTGCGGGTGGCCGG
TGAAGGTGATGCCGTACATGTCCCACACTTCGCGCTCGTACCAGTTGGCGTTGGGCCAGT
AC
