# Supplementary material for: Outbreak of Multi-Drug Resistant Pseudomonas aeruginosa Bloodstream Infection in the Haematology Unit of a South African Academic Hospital
Source: PLoS One. 2013 Mar 14;8(3):e55985. doi: 10.1371/journal.pone.0055985 (PMC3597724; doi:10.1371/journal.pone.0055985)
Supplement: Figure S6 — ppsA consensus sequence. (TXT) [file pone.0055985.s006.txt]

Figure S6
>Case 1 ppsA Consensus
GTCAAGGTAGTGGACGTCGATCGCGCCGATCGCGCCCGCTTCGCCCTGAGCGACGCCGAG
GTCACCGAGCTGGCCAAGCAGGCCATGATCATCGAGAAGCACTATGGCCGCCCGATGGAC
ATCGAATGGGCCAAGGACGGTGACGACGGCAAGCTGTACATCGTCCAGGCACGCCCGGAA
ACCGTGAAGAGCCGCGCCAGCGCCACGGTCATGGAGCGCTACCTGCTGAAAGAGAAGGGG
ACCGTCCTGGTGGAAGGGCGTGCCATCGGCCAGCGCATCGGTGCCGGTCCGGTCAAAGTG
ATCAACGACGTGTCGGAAATGGACAAGGTCCAACCGGGTGACGTCCTGGTCTCCGACATG
ACCGACCCGGACTGGGAGCCAGTGATGAAGCGCGCCAGCGCCATCGTCACCAACCGCGGC
GGGCGTACCTGCCACGCGGCGATCATCGCTCGCGAACTAGGCATCCCGGCGGTGGTCGGT
TGCGGCAACGCCACCCAGATCCTGCAGGATGGCCAGGGGGTGACCGTTTCCTGTGCCGAA
GGCGATACCGGCTTCATCTTCGAAGGCGAACTCGGTTTCGATGTGCGCAAGAACTCGGTC
GACGCCATGCCCGACCTTCCGTTCAAGATCATGATGAACGTCGGCAATCCCGATCGCGCT
TTCGATTTCGCCCAGTTGCCGAACGAAGGCGTGGGCCTGGCCCGCCTCGAATTCATCATC
AACCGCATGATCGGCGTGCATCCCAAGGCGTTGCTGAACTTCGCCGGCCTGCCGGCGGAC
ATCAAGGAAAGCGTGGAGAAGCGCATCGCCGGCTATCCCGATCCGGTCGGCTTCTACGTC
GAG

>Case 2 ppsA Consensus
TCCGGCTCGTAGAGCTTGCCGCCGATCAGGTTGGCGTACTCATTGGACTTGAAGTCGGAC
AGGCGCACGATGACCTTCTTCGGCCAGAACGCCGCGGCCAGGGTGCTGATGCCCTCCACC
AGCTTCTCGACGTAGAAGCCGACCGGATCGGGATAGCCGGCGATGCGCTTCTCCACGCTT
TCCTTGATGTCCGCCGGCAGGCCGGCGAAGTTCAGCAACGCCTTGGGATGCACGCCGATC
ATGCGGTTGATGATGAATTCGAGGCGGGCCAGGCCCACGCCTTCGTTCGGCAACTGGGCG
AAATCGAAAGCGCGATCGGGATTGCCGACGTTCATCATGATCTTGAACGGAAGGTCGGGC
ATGGCGTCGACCGAGTTCTTGCGCACATCGAAACCGAGTTCGCCTTCGAAGATGAAGCCG
GTATCGCCTTCGGCACAGGAAACGGTCACCCCCTGGCCATCCTGCAGGATCTGGGTGGCG
TTGCCGCAACCGACCACCGCCGGGATGCCCAGTTCGCGAGCGATGATCGCCGCGTGGCAG
GTGCGCCCGCCGCGGTTGGTGACGATGGCGCTGGCGCGCTTCATCACTGGCTCCCAGTCC
GGGTCGGTCATGTCGGAGACCAGGACGTCACCCGGTTGGACCTTGTCCATTTCCGACACG
TCGTTGATCACTTTGACCGGACCGGCACCGATGCGCTGGCCGATGGCACGCCCTTCCACC
AGGACGGTCCCCTTCTCTTTCAGCAGGTAGCGCTCCATGACCGTGGCGCTGGCGCGGCTC
TTCACGGTTTCCGGGCGTGCCTGGACGATGTACAGCTTGCCGTCGTCACCGTCCTTGGCC
CATTCGATGTCCATCGGGCGGCCATAGTGCTTCTCGATGATCATGGCCTGCTTGGCCAGC
TCGGTGACCTCGGCGTCGCTCAGGGCGAAGCGGGCGCGATCGGCGCGATCGACGTCCACT
ACCTTGAC

>Case 4 ppsA Consensus
CGGCCAGAACGCCGCGGCCAGGGTGCTGATGCCCTCCACCAGCTTCTCGACGTAGAAGCC
GACCGGATCGGGATAGCCGGCGATGCGCTTCTCCACGCTTTCCTTGATGTCCGCCGGCAG
GCCGGCGAAGTTCAGCAACGCCTTGGGATGCACGCCGATCATGCGGTTGATGATGAATTC
GAGGCGGGCCAGGCCCACGCCTTCGTTCGGCAACTGGGCGAAATCGAAAGCGCGATCGGG
ATTGCCGACGTTCATCATGATCTTGAACGGAAGGTCGGGCATGGCGTCGACCGAGTTCTT
GCGCACATCGAAACCGAGTTCGCCTTCGAAGATGAAGCCGGTATCGCCTTCGGCACAGGA
AACGGTCACCCCCTGGCCATCCTGCAGGATCTGGGTGGCGTTGCCGCAACCGACCACCGC
CGGGATGCCTAGTTCGCGAGCGATGATCGCCGCGTGGCAGGTACGCCCGCCGCGGTTGGT
GACGATGGCGCTGGCGCGCTTCATCACTGGCTCCCAGTCCGGGTCGGTCATGTCGGAGAC
CAGGACGTCACCCGGTTGGACCTTGTCCATTTCCGACACGTCGTTGATCACTTTGACCGG
ACCGGCACCGATGCGCTGGCCGATGGCACGCCCTTCCACCAGGACGGTCCCCTTCTCTTT
CAGCAGGTAGCGCTCCATGACCGTGGCGCTGGCGCGGCTCTTCACGGTTTCCGGGCGTGC
CTGGACGATGTACAGCTTGCCGTCGTCACCGTCCTTGGCCCATTCGATGTCCATCGGGCG
GCCATAGTGCTTCTCGATGATCATGGCCTGCTTGGCCAGCTCGGTGACCTCGGCGTCGCT
CAGGGCGAAGCGGGCGCGATCGGCGCGATCGACGTCCACTACCTTGAC

>Case 10 ppsA Consensus
CCGGCTCGTAGAGCTTGCCGCCGATCAGGTTGGCGTACTCATTGGACTTGAAGTCGGACA
GGCGCACGATGACCTTCTTCGGCCAGAACGCCGCGGCCAGGGTGCTGATGCCCTCCACCA
GCTTCTCGACGTAGAAGCCGACCGGATCGGGATAGCCGGCGATGCGCTTCTCCACGCTTT
CCTTGATGTCCGCCGGCAGGCCGGCGAAGTTCAGCAACGCCTTGGGATGCACGCCGATCA
TGCGGTTGATGATGAATTCGAGGCGGGCCAGGCCCACGCCTTCGTTCGGCAACTGGGCGA
AATCGAAAGCGCGATCGGGATTGCCGACGTTCATCATGATCTTGAACGGAAGGTCGGGCA
TGGCGTCGACCGAGTTCTTGCGCACATCGAAACCGAGTTCGCCTTCGAAGATGAAGCCGG
TATCGCCTTCGGCACAGGAAACGGTCACCCCCTGGCCATCCTGCAGGATCTGGGTGGCGT
TGCCGCAACCGACCACCGCCGGGATGCCTAGTTCGCGAGCGATGATCGCCGCGTGGCAGG
TACGCCCGCCGCGGTTGGTGACGATGGCGCTGGCGCGCTTCATCACTGGCTCCCAGTCCG
GGTCGGTCATGTCGGAGACCAGGACGTCACCCGGTTGGACCTTGTCCATTTCCGACACGT
CGTTGATCACTTTGACCGGACCGGCACCGATGCGCTGGCCGATGGCACGCCCTTCCACCA
GGACGGTCCCCTTCTCTTTCAGCAGGTAGCGCTCCATGACCGTGGCGCTGGCGCGGCTCT
TCACGGTTTCCGGGCGTGCCTGGACGATGTACAGCTTGCCGTCGTCACCGTCCTTGGCCC
ATTCGATGTCCATCGGGCGGCCATAGTGCTTCTCGATGATCATGGCCTGCTTGGCCAGCT
CGGTGACCTCGGCGTCGCTCAGGGCGAAGCGGGCGCGATCGGCGCGATCGACGTCCACTA
CCTTGAC
