# Supplementary material for: Outbreak of Multi-Drug Resistant Pseudomonas aeruginosa Bloodstream Infection in the Haematology Unit of a South African Academic Hospital
Source: PLoS One. 2013 Mar 14;8(3):e55985. doi: 10.1371/journal.pone.0055985 (PMC3597724; doi:10.1371/journal.pone.0055985)
Supplement: Figure S7 — trpE consensus sequence. (TXT) [file pone.0055985.s007.txt]

Figure S7
>Case 1 trpE Consensus
GTCGTGAGCCGGCGTTTCGTGCCAGCTTCACCCGCGAGGACTATGAAAACGCGGTAGGAA
GGATCAAGGACTACATCCTGGCCGGCGACTGCATGCAGGTGGTGCCGTCGCAGCGCATGT
CCATCGAATTCAAGGCGGCGCCCATCGACCTGTACCGCGCGCTGCGCTGTTTCAATCCGA
CGCCCTACATGTACTTCTTCAACTTCGGCGACTTCCATGTCGTGGGCAGCTCGCCGGAGG
TGCTGGTACGGGTCGAGGATGGCCTGGTGACGGTGCGCCCGATCGCCGGTACCCGTCCGC
GCGGGATCAACGAAGAGGCCGACCTGGCACTGGAGCAGGATCTGCTGTCGGACGCCAAGG
AGATCGCCGAGCACCTGATGCTGATCGACCTGGGGCGCAACGACGTGGGGCGGGTGTCTG
ATATCGGCGCGGTGAAGGTCACCGAAAAAATGGTGATCGAACGTTACTCCAACGTCATGC
ACATCGTGTCCAACGTCACCGGGCAATTGCGCGAGGGGCTCAGCGCGATGGACGCGCTGC
GGGCGATTCTGCCGGCGGGCACTCTATCCGGCGCGCCGAAGATCCGCGCCATGGAGATCA
TCGACGAGCTGGAGCCGGTCAAGCGTGGAGTCTACGGCGGCGCGGTCGGCTACCTGGCAT
GGAACGGCAACATGGACACCGCCATTGCCATCCGCACCGCGGTGATCAAGAACGGTGAAC
TCCACGTGCAGGCCGGCGGCGGTATCGTTGCCGACTCGGTGCCCGCGCTGGAGT

>Case 2 trpE Consensus
TGTTGATGGTTTCTTCCCACTCCAGCGCGGGCACCGAGTCGGCAACGATACCGCCGCCGG
CCTGCACGTGGAGTTCACCGTTCTTGATCACCGCGGTGCGGATGGCAATGGCGGTGTCCA
TGTTGCCGTTCCATGCCAGGTAGCCGACCGCGCCGCCGTAGACTCCACGCTTGACCGGCT
CCAGCTCGTCGATGATCTCCATGGCGCGGATCTTCGGCGCGCCGGATAGAGTGCCCGCCG
GCAGAATCGCCCGCAGCGCGTCCATCGCGCTGAGCCCCTCGCGCAATTGCCCGGTGACGT
TGGACACGATGTGCATGACGTTGGAGTAACGTTCGATCACCATTTTTTCGGTGACCTTCA
CCGCGCCGATATCGGACACCCGCCCCACGTCGTTGCGCCCCAGGTCGATCAGCATCAGGT
GCTCGGCGATCTCCTTGGCGTCCGACAGCAGATCCTGCTCCAGTGCCAGGTCGGCCTCTT
CGTTGATCCCGCGCGGACGGGTACCGGCGATCGGGCGCACCGTCACCAGGCCATCCTCGA
CCCGTACCAGCACCTCCGGCGAGCTGCCCACGACATGGAAGTCGCCGAAGTTGAAGAAGT
ACATGTAGGGCGTCGGATTGAAACAGCGCAGCGCGCGGTACAGGTCGATGGGCGCCGCCT
TGAATTCGATGGACATGCGCTGCGACGGCACCACCTGCATGCAGTCGCCGGCCAGGATGT
AGTCCTTGATCCTTCCTACCGCGTTTTCATAGTCCTCGCGGGTGAAGCTGGCACGAAACG
CCGGCTCACGA

>Case 4 trpE Consensus
GATGGTTCTTCCCACTCCAGCGCGGGCACCGAGTCGGCAACGATACCGCCGCCGGCCTGC
ACGTGGAGTTCACCGTTCTTGATCACCGCGGTGCGGATGGCAATGGCGGTGTCCATGTTG
CCGTTCCATGCCAGGTAGCCGACCGCGCCGCCGTAGACTCCACGCTTGACCGGCTCCAGC
TCGTCGATGATCTCCATGGCGCGGATCTTCGGCGCGCCGGATAGAGTGCCCGCCGGCAGA
ATCGCCCGCAGCGCGTCCATCGCGCTGAGCCCCTCGCGCAATTGCCCGGTGACGTTGGAC
ACGATGTGCATGACGTTGGAGTAACGTTCGATCACCATTTTTTCGGTGACCTTCACCGCG
CCGATATCAGACACCCGCCCCACGTCGTTGCGCCCCAGGTCGATCAGCATCAGGTGCTCG
GCGATCTCCTTGGCGTCCGACAGCAGATCCTGCTCCAGTGCCAGGTCGGCCTCTTCGTTG
ATCCCGCGCGGACGGGTACCGGCGATCGGGCGCACCGTCACCAGGCCATCCTCGACCCGT
ACCAGCACCTCCGGCGAGCTGCCCACGACATGGAAGTCGCCGAAGTTGAAGAAGTACATG
TAGGGCGTCGGATTGAAACAGCGCAGCGCGCGGTACAGGTCGATGGGCGCCGCCTTGAAT
TCGATGGACATGCGCTGCGACGGCACCACCTGCATGCAGTCGCCGGCCAGGATGTAGTCC
TTGATCCTTCCTACCGCGTTTTCATAGTCCTCGCGGGTGAAGCTGGCACGAAACGCCGGC
TCACGACC

>Case 10 trpE Consensus
GTTGATGGTTTCTTCCCACTCCAGCGCGGGCACCGAGTCGGCAACGATACCGCCGCCGGC
CTGCACGTGGAGTTCACCGTTCTTGATCACCGCGGTGCGGATGGCAATGGCGGTGTCCAT
GTTGCCGTTCCATGCCAGGTAGCCGACCGCGCCGCCGTAGACTCCACGCTTGACCGGCTC
CAGCTCGTCGATGATCTCCATGGCGCGGATCTTCGGCGCGCCGGATAGAGTGCCCGCCGG
CAGAATCGCCCGCAGCGCGTCCATCGCGCTGAGCCCCTCGCGCAATTGCCCGGTGACGTT
GGACACGATGTGCATGACGTTGGAGTAACGTTCGATCACCATTTTTTCGGTGACCTTCAC
CGCGCCGATATCAGACACCCGCCCCACGTCGTTGCGCCCCAGGTCGATCAGCATCAGGTG
CTCGGCGATCTCCTTGGCGTCCGACAGCAGATCCTGCTCCAGTGCCAGGTCGGCCTCTTC
GTTGATCCCGCGCGGACGGGTACCGGCGATCGGGCGCACCGTCACCAGGCCATCCTCGAC
CCGTACCAGCACCTCCGGCGAGCTGCCCACGACATGGAAGTCGCCGAAGTTGAAGAAGTA
CATGTAGGGCGTCGGATTGAAACAGCGCAGCGCGCGGTACAGGTCGATGGGCGCCGCCTT
GAATTCGATGGACATGCGCTGCGACGGCACCACCTGCATGCAGTCGCCGGCCAGGATGTA
GTCCTTGATCCTTCCTACCGCGTTTTCATAGTCCTCGCGGGTGAAGCTGGCACGAAACGC
CGGCTCACGA
